# Supplementary material for: The Kinetics of Aragonite Formation from Solution via Amorphous Calcium Carbonate
Source: Nanomaterials (Basel). 2022 Nov 23;12(23):4151. doi: 10.3390/nano12234151 (PMC9739954; doi:10.3390/nano12234151)
Supplement: Supplementary file 1 [file nanomaterials-12-04151-s001.zip]

Archive with 1 entries (1 files):
- nanomaterials-1998719-supplementary.pdf
